# Supplementary material for: Epithelial Heat Shock Proteins Mediate the Protective Effects of Limosilactobacillus reuteri in Dextran Sulfate Sodium-Induced Colitis
Source: Front Immunol. 2022 Mar 7;13:865982. doi: 10.3389/fimmu.2022.865982 (PMC8934773; doi:10.3389/fimmu.2022.865982)
Supplement: Supplementary file 2 [file Table_2.xlsx]

## Sheet: body weigh change 
		day 1	day 2	day 3	day 4	day 5	day 6	day 7
ave	DSS	1.00385	1.00256	0.982202	0.971856	0.933033	0.87904	0.849844
ave	L. reuteri-DSS	1.01967	1.00478	1.00001	0.997962	0.972788	0.935289	0.91393
se	DSS	0.00380179	0.00373174	0.00656071	0.00725674	0.0114621	0.0111165	0.00831397
se	L. reuteri-DSS	0.00804577	0.00471707	0.00890855	0.0100223	0.00626924	0.0104755	0.00949955
		day 1	day 2	day 3	day 4	day 5	day 6	day 7
DSS	RE7	1.00357	1	0.946429	0.939286	0.889286	0.860714	0.839286
DSS	RE9	0.99635	1.00365	0.985401	0.974453	0.930657	0.846715	0.821168
DSS	RE10	1.00669	1.01338	0.986622	0.956522	0.913043	0.879599	0.852843
DSS	RC1	1.00649	1.00974	0.993506	0.987013	0.961039	0.876623	0.850649
DSS	RC2	1	1	0.985037	0.985037	0.972569	0.932668	0.887781
DSS	RE13	1.02134	1.0061	0.990854	0.97561	0.926829	0.868902	0.841463
DSS	RC3	0.992537	0.985075	0.987562	0.985075	0.937811	0.88806	0.855721
	ave	1.00385	1.00256	0.982202	0.971856	0.933033	0.87904	0.849844
	sd	0.00931057	0.00913903	0.0160672	0.0177718	0.0280706	0.0272243	0.0203609
	se	0.00380179	0.00373174	0.00656071	0.00725674	0.0114621	0.0111165	0.00831397
4569-DSS	RE8	0.992187	0.992187	0.980469	0.972656	0.964844	0.929688	0.898438
4569-DSS	RE11	1.00741	1.00741	0.996296	0.977778	0.966667	0.925926	0.892593
4569-DSS	RE14	1.01987	0.993377	0.97351	0.983444	0.966887	0.907285	0.917219
4569-DSS	RE15	1.04333	1.01667	1.02	1.01333	0.983333	0.966667	0.936667
4569-DSS	RE16	1.03125	1.01562	1.01953	1.02344	0.996094	0.960938	0.941406
4569-DSS	RE17	1.02397	1.00342	1.01027	1.01712	0.958904	0.921233	0.89726
	ave	1.01967	1.00478	1.00001	0.997962	0.972788	0.935289	0.91393
	sd	0.0179903	0.0105474	0.0199195	0.0224098	0.014018	0.0234233	0.021241
	se	0.00804577	0.00471707	0.00890855	0.0100223	0.00626924	0.0104755	0.00949955

## Sheet: DAI colon score
+DSS	L. reuteri-DSS
4	3
3	2.33333
4	3
3.66667	4
3.66667	2.33333
4	2
Sample	TRT	d7	d8	d9	d10	d11	d12	d13	d14			score	weight loss	stool consistency		fecal blood content
4659-DSS	MI1	normal/-	normal/-	normal/-	normal/-	loose/+	dia/+	dia/+	dia/+			0	none	normal		normal
4659-DSS	MI2	normal/-	normal/-	normal/-	normal/-	loose/+	dia/+	dia/+	dia/+			1	1-5%
4659-DSS	MI3	normal/-	normal/-	normal/-	normal/-	normal/-	normal/-	normal/+	normal/+			2	5-10%	loose		hemoccult +
4659-DSS	MI4	normal/-	normal/-	normal/-	normal/-	normal/-	normal/+	normal/+	loose/+			3	10-20%
4659-DSS	MI5	normal/-	normal/-	normal/-	normal/-	normal/-	loose/-	loose/+	loose/+			4	>20%	diarrhea		gross bleeding
4659-DSS	MI6	normal/-	normal/-	normal/-	normal/-	normal/+	loose/+	loose/+	loose/+
4659	MI7
4659	MI8
4659	MI9
4659	MI10
4659	MI11
4659	MI12
DSS	MI13	normal/-	normal/-	normal/-	normal/-	loose/+	loose/+	loose/+	loose/+
DSS	MI14	normal/-	normal/-	normal/-	normal/+	loose/+	loose/+	dia/+	dia/+
DSS	MI15	normal/-	normal/-	normal/-	loose/+	loose/+	loose/+	loose/gross	dia/gross
DSS	MI16	normal/-	normal/-	normal/-	loose/+	loose/+	loose/+	dia/+	loose/gross
DSS	MI17	normal/-	normal/-	normal/-	loose/+	loose/+	dia/+	dia/+	dia/gross
DSS	MI18	normal/-	normal/-	normal/-	normal/-	normal/+	loose/+	loose/+	loose/gross
Kontroll	MI19
Kontroll	MI20
Kontroll	MI21 injured
Kontroll	MI22
Kontroll	MI23
Kontroll	MI24
Kontroll	MI25

## Sheet: GI length
Colon length				Spleen weight
Control	+DSS	L.reuteri-DSS		Control	+DSS	L.reuteri-DSS
6.3	5.2	6		104.64	119.87	89.86
6	5.1	6.2		82.13	119.31	78.45
6.4	4.6	5.5		88.3	104.6	73.01
6.1	6	6.6		99.4	103.11	109.83
7	5.5	5.8		105	89.86	99.37
6.1	5.7	7		89		104.6
TRT	Name	DAI	Weight (g)	SI length (cm )	Colon length (cm)				SI length (cm )
Control	SJ-MO6		28.2	23	6.3	29.3	3.65079	0.215017	23
Control	SJ-M07		27.5	34	6	40	5.66667	0.15	34
Control	SJ-M13		27.6	31	6.4	37.4	4.84375	0.171123	31
Control	SJ-M14		30	33	6.1	39.1	5.40984	0.15601	33
Control	SJ-M15		28.6	34	7	41	4.85714	0.170732	34
					6.1
DSS	SJ-MO1	4	24.9	36	5.2	41.2	6.92308	0.126214	36
DSS	SJ-MO2	.	.	.	5.1	.	.	.	.
DSS	SJ-MO3	4	21.7	29	4.6	33.6	6.30435	0.136905	29
DSS	SJ-MO4	3.33	24.8	31	6	37	5.16667	0.162162	31
DSS	SJ-MO5	4	22.6	30	5.5	35.5	5.45455	0.15493	30
					5.7
4569	SJ-MO16		29	35.3	6.7	42	5.26866	0.159524	35.3
4569	SJ-MO17		28.3	28.5	6.1	34.6	4.67213	0.176301	28.5
4569	SJ-MO18		30	28.4	5.5	33.9	5.16364	0.162242	28.4
4569	SJ-MO19		26.2	35	5.7	40.7	6.14035	0.140049	35
4569	SJ-MO20		26.1	31	7	38	4.42857	0.184211	31
4569-DSS	SJ-MO21	3	24.9	34	6	40	5.66667	0.15	34
4569-DSS	SJ-MO22	3	23.8	35	6.2	41.2	5.64516	0.150485	35
4569-DSS	SJ-MO23	3	26.1	28	5.5	33.5	5.09091	0.164179	28
4569-DSS	SJ-MO24	2.666	21.1	30	6.6	36.6	4.54545	0.180328	30
4569-DSS	SJ-MO25	2.333	20.8	30.5	5.8	36.3	5.25862	0.15978	30.5
					7

## Sheet: Cytokines
il10					il1b					il6					Ifng
Control	+L. reuteri	+DSS	L.reuteri-DSS		Control	+L. reuteri	+DSS	L.reuteri-DSS		Control	+L. reuteri	+DSS	L.reuteri-DSS		Control	+L. reuteri	+DSS	L.reuteri-DSS
1.3		28.78	24.01		1.93	0.46	26.14	20.81			2.35	173.29	383		0.98	0.15	8.09	4.11
	0.41	8.93	18.59		1.47	0.25	117.84	46.52		0.51	0.71	307.73	227.8		0.95	0.48	82.51	22.75
1.69	3.86	7.56	14.05		0.56	0.62	138.71	43.49		1.28	1.25	137.23	715		1.81	0.6	9.06	6.19
1	2.99	8.24	29		0.95	1.15	23.82	40.89		0.83	1.35	179.22	577.32		0.62	1.36	10.94	11.68
1.31	3.44	6.94	11.98		0.78	0.99	70.36	29.97		1.24	1.79	306.64	251.46		1.42	0.89	56.97	10.32
	2.13	6.23	30.79		0.31	0.77	68.65	9.07		1.14	0.74	147.03	819.4		0.22	3.33	9.2	71.41*
			21.33
Tnf					TNF-A
Control	+L. reuteri	+DSS	L.reuteri-DSS		Control	+L. reuteri	+DSS	L. reuteri-DSS
0.89	0.68	56.57	23.42		0.31	1.27	224.411	11.998
0.56	0.32	99.81	24.07		0.25	0.95	3.338	11.356
1.86	1.26	90.91	51.48		0.36	1.18	53.391	14.082
1.22	1.3	50.67	47.82		0.36	0.79	22.192	11.878
0.88	1.82	49.47	26.13		0.64	0.59	160.494	10.98
0.58	1.98	22.57	34.22		1.32	0.55		12.459
		50.67	34.22

## Sheet: neutrophil
Neutrophil _blood facs				% neutrophil
Control	+DSS	L.reuteri-DSS		Control	+DSS	L.reuteri-DSS
308000	2420000	1480000		13.94	55.73	67.13
755000	861000	882000		31.22	48.94	42.24
267000	1610000	359000		7.62	58.84	56.66
329000	1940000	446000		21.23	44.73	16.72
700000	981000	1410000		23.98	58.3	59.72
372000	1010000	1090000		26.3	49.52	18.12
729000	908000	318000		54.8	35.59	20.18
810000	1730000	603000		28.65	65.73	30.44

## Sheet: MLN facs
MLNs CD4 T				MLNs CD4 foxp3+ T				MLNs DC
Control	+DSS	L.reuteri-DSS		Control	+DSS	L.reuteri-DSS		Control	+DSS	L.reuteri-DSS
35900	55100	64400		6132.37	3347.09	11424.5		351000	758000	277000
18300	67300	125000		5116.84	1403.29	6661.57		414000	886000	532000
27400	135000	38300		4445.4	2280.14	13434		274000	366000	281000
30500	54800	55900		5042.02	3709.77	7374.09		564000	1660000	340000
96200	152000	24100		6962.06	1655.02	4433.47		224000	980000	890000
37900	41600	34400		7952.49	2026.19	1666.26		313000	1270000	352000
	%T cells	%B cell	%DC	Others					L. reuteri-DSS			Control	+DSS	L.reuteri-DSS
Control	0.574213	0.250403	0.0334793	0.141905		Control	+L. reuteri	DSS	15900000			351000	758000	277000
	%T cells	%B cell	%DC	Others		15000000	13000000	41200000				414000	886000	532000
DSS	0.495924	0.407433	0.0384291	0.0582145		11400000	9010000	32700000	41200000			274000	366000	281000
	%T cells	%B cell	%DC	Others		11000000	13600000	25400000	22300000			564000	1660000	340000
4659-DSS	0.536504	0.362378	0.0245311	0.0765866		18100000	18400000	32500000	22600000			224000	980000	890000
						11300000	18100000	35100000	20900000			313000	1270000	352000
						16900000	15200000	49100000	37900000			356667	986667	445333
								39400000	10800000
								16900000
									11700000		Control	0.0334793
						7040000	11800000	9680000	23300000		+DSS	0.0384291
						3970000	5740000	13700000	7990000		L.reuteri-DSS	0.0245311
						4900000	5330000	25800000	5290000
						5650000	5640000	7270000	7380000
						16200000	7290000	11900000	8740000
						6380000		18800000
									1.81538e+07
						1.06533e+07	1.11918e+07	25675000

## Sheet: bacterial load
	MLN		REF	bac Ct	dCt	ddCt	2-ddCtcB	2-ddCt/ g sample
CTR/PBS	M21 CB	12.5	26.66	28.015	1.356	-13.445	11200	892
CTR/PBS	M39 C	74.3	25.554	14.771	-10.783	-25.584	50300000	677000
CTR/PBS	M32 C	66	26.47	13.782	-12.688	-27.489	188000000	2850000
CTR/PBS	M34 C	792	25.745	14.171	-11.574	-26.375	87000000	110000
CTR/PBS	M33 C	184.9	26.979	15.101	-11.878	-26.679	107000000	581000
PBS+DSS	M40 C	45.9	25.686	13.308	-12.378	-27.179	152000000	3310000
PBS+DSS	M4 I	15.8	26.47	13.851	-12.619	-27.42	180000000	11400000
PBS+DSS	M21 C	12.5	26.73	15.995	-10.734	-25.535	48600000	3890000
PBS+DSS	M4 C	33.8	26.106	13.64	-12.466	-27.267	161000000	4780000
PBS+DSS	M5 C	20	26.515	14.099	-12.416	-27.217	156000000	7800000
4659+DSS	M6 C	30.9	25.89	13.366	-12.524	-27.325	168000000	5000000
4659+DSS	M5 I	11.9	25.295	17.165	-8.13	-22.931	7990000	672000
4659+DSS	M21 CA	12.5	26.996	17.254	-9.743	-24.544	24500000	1960000
4659+DSS	M38 C	89.6	27.003	17.041	-9.962	-24.763	28500000	318000
Ileum				Colon
Control	+DSS	L.reuteri-DSS		Control	+DSS	L.reuteri-DSS
5080000000	9270000	4390000000		14700000000	19100000000	6660000000
1210000000	2110000000	5640000000		1400000000	63700000000	2960000000
4240000000	2190000000	81500000		7850000000	97900000000	5240000000
2430000000	132000000	39800000		2390000000	5340000000	13500000000
1350000000	819000000	380000000		3170000000	12900000000	22200000000
762000000	1900000000	291000000		2200000000	123000000000	72200000000
					11200000000
					32500000000

## Sheet: TJ HSP mRNA
ZO-1	Control	+L. reuteri		OCLN	Control	+L. reuteri		HSP70	Control	+L. reuteri	HSP25	Control	+L. reuteri
	117.884	209.375			54.808	109.822			80	152		105	121
	105.441	191.134			134.466	165.903			90	162		108	71
	58.6041	98.9276			79.1455	276.927			103	137		135	106
	116.279	144.3			102.129	179.998			100	216		105	68
	142.046	233.032			204.862	160.566			93	166		108	103
	59.7472	111.382			24.591	165.436			134	191		135	152
	ZO-1			ZO-1			OCLN
FS7	0.228725		FS7	117.884		FB7	0.0800734	54.808
FS9	0.204583		FS9	105.441		FB9	0.196452	134.466
FS12	0.113707		FS12	58.6041		FB12	0.11563	79.1455
FS8	0.225612		FS8	116.279		FB8	0.149208	102.129
FS10	0.275605		FS10	142.046		FB10	0.299298	204.861
FS11	0.115925	0.194026	FS11	59.7472	100	FB11	0.035927	24.591	100
FS1	0.212216		FS1	109.375		FB1	0.189667	129.821
FS3	0.312641		FS3	161.134		FB3	0.0962823	65.9025
FS4	0.191945		FS4	98.9276		FB4	0.287706	196.927
FS2	0.221772		FS2	114.3		FB2	0.160705	109.998
FS5	0.258117		FS5	133.032		FB5	0.234583	160.566
FS6	0.21611		FS6	111.382		FB6	0.241699	165.436
150000	130000	412000	159000		15000000	13000000	41200000	15900000
114000	90100	327000			11400000	9010000	32700000
110000	136000	254000	412000		11000000	13600000	25400000	41200000
181000	184000	325000	223000		18100000	18400000	32500000	22300000
113000	181000	351000	226000		11300000	18100000	35100000	22600000
169000	152000	491000	209000		16900000	15200000	49100000	20900000
		394000	379000				39400000	37900000
		169000	108000				16900000	10800000
70400	118000	96800	117000		7040000	11800000	9680000	11700000
39700	57400	137000	233000		3970000	5740000	13700000	23300000
49000	53300	258000	79900		4900000	5330000	25800000	7990000
56500	56400	72700	52900		5650000	5640000	7270000	5290000
162000	72900	119000	73800		16200000	7290000	11900000	7380000
63800		188000	87400		6380000		18800000	8740000
35900	55900	55100	64400		3590000	5590000	5510000	6440000
18300	28000	67300	125000		1830000	2800000	6730000	12500000
27400	27300	135000	38300		2740000	2730000	13500000	3830000
30500	33200	54800	55900		3050000	3320000	5480000	5590000
96200	41400	152000	24100		9620000	4140000	15200000	2410000
37900	38000	41600	34400		3790000	3800000	4160000	3440000

## Sheet: HSP analysis
HSP70_TOT MFI					HSP70_mucosal surface MFI					HSP70_crypt MFI					% positive HSP70					HSP70 ratio
Control	+L. reuteri	+DSS	L.reuteri-DSS		Control	+L. reuteri	+DSS	L.reuteri-DSS		Control	+L. reuteri	+DSS	L.reuteri-DSS		Control	+L. reuteri	+DSS	L.reuteri-DSS		Control	+L. reuteri	+DSS	L.reuteri-DSS
2188.2	3303.2	1980.4	3086.3		2725.7	3845.7	3046.5	4293.6		1284.5	2285.1	559.6	1824.5		8.91	7.65	9.36	13.58		9.78	8.99	8.43	37.58
2349.8	5474.1	1799.5	3814.4		2853.6	6651.4	2698.4	5071.9		1684.7	3953.7	635.3	2420.9		8	14.58	10.93	10.22		6.09	3.12	11.99	8.63
2269	4802.7	1890	1839.5		2789.6	5963.1	2872.5	2362.9		1484.6	3124.5	597.5	778.3		8.45	9.04	10.14	7.17		7.93	22.06	10.21	14.84
2356.8	4526.7	2000.2	3259.9		2893	5486.7	2311.8	4300.4		1499.3	3121.1	544.4	2644.3		7.98	10.42	9	12.14		9.83	11.39	9.31	2.01
2579.9	5320.6	2591	3000		3175.2	5900.1	2731.9	4007.2		1878.1	3220.3	601.1	1917		6.32	13.86	8.31	10.77		8.71	11.84	8.08	8.49
3000	4871.3	1900.8	3301		3480.8	6130.5	2010.2	4802.3		1901.4	3359.1	578.9	2011.1		8.09	14.11	11.05	14.38		8.98	7.99	12	18.75
HSP25_TOT MFI					HSP25 UPEPR MFI					HSP25 bottom MFI					% positive HSP25					HSP25 ratio
Control	+L. reuteri	+DSS	L.reuteri-DSS		Control	+L. reuteri	+DSS	L.reuteri-DSS		Control	+L. reuteri	+DSS	L.reuteri-DSS		Control	+L. reuteri	+DSS	L.reuteri-DSS		Control	+L. reuteri	+DSS	L.reuteri-DSS
1823.6	1417.88	1700.32	2451.77		2530.47	1890.11	2000.32	2610		1000.8	1101.92	478.05	1132.89		3.01	5.69	5	9.21		12.4	13.19	8.09	22.16
2218.7	1778.98	690.33	3600.25		2134.1	1565.3	785.01	3919.06		1211.32	796.22	212.77	1400.28		1.99	7.01	2.18	10.02		8.91	16.23	12.82	24
1925.4	1730.24	887.56	1780.11		1832.89	2430.22	900.12	2984.05		980.38	1000.04	362.01	1000.98		4.73	4.59	3.23	6.73		10.38	14.12	6.57	15.1
1781.8	1200.6	502.33	2636.1		2711	1400.78	666.21	3010.11		1234	1303.24	198	1250.22		2.99	5.16	2.88	8.92		9.89	10.85	10.21	18.09
2010	1378.87	626.7	1888.12		2023.54	2862.19	980.33	2740		1153.2	879.65	333.89	980.32		3.68	4	3.3	5.43		8.24	9.36	7.11	17.8
1899.9	1535.09	1560.11	2415.8		2264.7	1801.8	1781.03	3820.04		1414.4	971	520.33	900		3.24	4.41	4.01	7.89		14.11	12.4	8.09	19.34

## Sheet: histology
villus height					crypt depth					V:C ratio
Control	4659	DSS	4659-DSS		Control	4659	DSS	4659-DSS		Control	4659	DSS	4659-DSS
218.706	252.732	191.191	223.078		79.4322	56.7725	43.6055	66.1758		2.75336	4.45166	4.38456	3.37099
214.496	245.817	165.654	222.291		60.9541	76.4	37.5264	66.5457		3.51897	3.21749	4.41433	3.34042
105.265	287.551	163.619	239.114		110.362	96.5999	51.29	63.2839		0.953815	2.97672	3.19008	3.77843
253.665	232.112	167.304	234.648		100.956	70.9761	56.1483	73.5131		2.51263	3.27028	2.97968	3.19192
170.251	284.044	63.6741	196.729		55.8889	87.0363	17.5253	120.386		3.04625	3.26351	3.63327	1.63415
141.812	253.503	72.155	230.098		46.7089	70.1152	21.3104	60.878		3.03609	3.61552	3.38591	3.77966
250.376	248.098	183.047	232.723		73.4676	61.1228	55.5455	70.4011		3.40799	4.05901	3.29545	3.30567
235.607	234.576	188.635	241.139		75.8436	63.8959	48.5759	69.0217		3.10648	3.67121	3.8833	3.49367
185.244	288.575	185.713	186.062		61.1383	80.036	46.0904	48.6983		3.02992	3.60556	4.02931	3.8207
193.626	280.712	177.139	291.889		74.7843	80.6187	43.8691	77.1072		2.58913	3.48197	4.0379	3.7855
Colon mucosal thickness
Control	+L. reuteri
209.79	193.88
204.91	215.02
184.7	191.66
126.32	212.01
185.77	182.56
190.12	196.81
184.7	191.49

[truncated: 2 more sheets: Ki67 analysis, correlation]
